# Supplementary material for: The influence of kindness on academics’ identity, well-being and stress
Source: PLoS One. 2024 Oct 22;19(10):e0312269. doi: 10.1371/journal.pone.0312269 (PMC11495609; doi:10.1371/journal.pone.0312269)
Supplement: S1 File — (CSV) [file pone.0312269.s002.csv]

RecordedDate	Micronarrative	Word 1	Word 2	Word 3	Gender	URM	Occupation	Institutional Identity	Stress Level	Well-Being	Kindness Received	Kindness Given
3/18/26 21:34	1.When my previous Ph.D advisor remembered me after 2 years and sent me an email before the job search season (he knew I would be looking for a job that year) to check on me and was willing to meet with me to go over my application package on zoom and made himself available last minute to provide insightful questions before on-site interviews. In general, when faculty and someone more "important"…	Cared	Appreciated	Grateful	2	2	1	4.00	3.00	4.25	3.90	3.90
2/5/26 21:42	A colleague helped me create a presentation for a conference. She was generous with her time and encouraging. I learned a lot and it was fun,	grateful	warm	inspired	2	1	1	4.33	3.25	4.00	3.60	4.70
3/20/26 11:45	A colleague helped to connect me with another colleague that led to a successful and productive collaboration.	Important	Valued	Professional	2	1	1	4.00	3.75	3.50	3.30	3.30
2/12/26 16:09	A colleague reached out to me in my 2rd year at my tenure track job to stop and chat about having a kid while being faculty (I was pregnant). She was very supportive and spoke of her own experiences. It was memorable because someone made an active effort to reach out to me and reassure me during difficult period.	supported	appreciative	thankful	2	1	1	2.00	2.75	3.75	2.80	4.40
2/5/26 19:04	A Colleague shared food that she made related to her culture. While working, it made me feel special and happy then and the rest of the day too!	Happy	Special	Grateful	2	1	1	1.00	3.50	3.25	4.00	4.50
3/18/26 21:40	A colleague stood up for me without me having to ask for an advocate	Cared about	Content	Thoughtful	2	0	1	2.33	3.50	2.00	1.60	3.90
2/13/26 7:25	A dean agreed to write a letter of recommendation for me for a very prestigious position.	grateful	accomplished	excited	1	1	1	1.00	2.25	2.50	2.22	4.33
2/5/26 13:29	A new colleague spent much time making sure I understood the culture of the school I was starting at. I appreciated her time and insight. I see it as a way of lifting others up, if they succeed, we all succeed.	Happy	Loved	Respected	2	1	1	5.00	3.00	4.00	3.80	4.40
2/5/26 13:28	A new resident knows I like sweet potatoes fries, and he makes sure to bring me a small portion when the hospital cafeteria has them and I am drowning in work. In a work environment with insane expectations and where trainees are looking at as ‚Äúwallpaper‚Äù this little act of kindness makes my day. I am a fellow at an Ivy League university hospital	Seen	Cared for	Appreciated	2	1	1	2.33	3.00	4.00	2.20	3.90
2/5/26 21:20	A professor that I had interviewed with for graduate school (years prior) invited me to give a seminar based on my PhD research at their institution. They hosted me that day, introduced me to others in the program, and made me feel welcome. This was memorable because I really look up to this person professionally.	Grateful	Welcome	Valued	2	1	1	4.67	3.25	3.50	4.80	4.70
3/18/26 21:47	A science teacher of my rural high school helped me with Chemistry and Physics. He also taught me to develop black and white photos during lunch hour. These positive interactions laid a foundation for my love of science and experimentation.	Grateful	Impressed	Appreciative	2	1	1	4.67	3.00	4.00	3.80	3.90
2/14/26 19:19	A senior colleague that I did not know sent me a note after reading my article to tell me how much he enjoyed it and how he would be citing it.	Proud	Recognized	Belonging		0	1	2.33	3.00		3.20	3.70
3/18/26 21:04	A theoretical physics professor took me as an intern when I was a freshman at University. He taught me quantum mechanics when I hadn't even completed ugrad calculus. He is the reason why I have my job today. He did not personally benefit from the experience, but it meant everything to me.	elated	awe	peace	2	2	1	1.33	3.25	2.75	3.10	3.90
2/5/26 13:23	A time when someone was kind to me was when they deliberately took time out of their day to provide helpful, realistic, and constructive criticism to my presentation. Too many people are afraid of providing criticism for fear that it will come off as off-putting or negative, but I find the opposite to be true. Another example was when I had an advisor facilitate an introduction so that I could ex…	Fortunate	Appreciative	Inspired	2	2	1	5.00	3.00	3.50	3.80	4.00
3/22/26 12:16	Allowing me to express my opinion even though I am new.	Excited	Proud	Validated	2	2	1	5.00	3.50	5.00	3.60	5.00
3/19/26 14:00	An academic counselor from medical school who helped me navigate through the struggles I faced in medical school. She did not let me give up right away but helped me reflect on what I really wanted, and helped me in developing a path to achieving that. When I continued to struggle, she helped me find alternative options to the path I had sought. Incredibly grateful that she was there to help me l…	grateful	reflective	inspired	2	3	1	3.67	3.50	3.75	5.00	4.40
2/5/26 18:14	Another teacher would take orders and pick up lunch for everyone once a month.	Warm	Full filled	Happy	2	1	1	4.00	3.00	4.50	4.30	4.40
3/20/26 12:53	As a PhD student, I wrote a paper for a prestigious journal, and one of the reviewers have *very* detailed comments about how to restructure the paper so that the main message came through more clearly and would be suitable for publication. It was a master-class in the importance of communication that somehow didn't come across as meddling, through the reviewer's own mastery of communication. I l…	supported	hopeful	included	2	1	1	3.33	4.00	5.00	3.10	4.00
2/7/26 7:43	As a young faculty, a senior member of faculty in my dept offered to look at my cv and give me feedback. It was a very generous gesture and it was also helpful to get feedback.	Warm	Grateful	Thoughtful	2	1	1	2.33	3.25	5.00	3.90	4.80
3/19/26 9:35	As an undergraduate, after failing an exam I was (or rather perceived that I was) failing a course that was required for my major. I emailed the professor to inform him that I was dropping his class. However, instead he had me come to his office to discuss. He told me that he would not permit me to drop. (!) He then gave me the kindest, sagest advice that I've ever received in an academic setting…	empowered	hopeful	inspired	2	2	1	4.33	3.00	4.00	3.20	4.44
3/21/26 20:33	Being new to the office, a colleague of mine asked me to come to her office to introduce me to some students she works with. They were the exec board of a student group she advised. She introduced me to them with accolades and warm, kind words about me. I ended up working with one of those students later on because of that introduction. It made me feel valued and was important for me getting a se…	Grateful	Motivated	Happy	1	2	1	2.67	3.50	3.25	3.30	3.10
3/22/26 14:38	dean brought the book to my home during the pandemic.	grateful	supported	respected	2	0	1	5.00	3.50	3.75	4.30	4.90
2/7/26 17:50	Dr. LL was a unique find in the Computer Science department where I spent most of my time during my doctorate work. As a minority woman of color with three kids he accepted me for who I was. Dr. LL was interested not only in the mechanics and technology of computers but also human interaction with computers. Dr. LL was persistent that I needed to be a part of the department and bring my voice to …	Reflective	Holistic	Inspired	2	2	1	3.33	3.50	3.75	3.00	3.60
3/19/26 11:53	During grad school, I was raped by a colleague and then harassed by another colleague, who blamed me, as a result. Following numerous legal proceedings, my mental health drastically declined. I was at a point where I had a plan to kill myself. My PI showed me extreme kindness and supported my decision to take a month off and then spend the next month slowly easing back into my graduate program. S…	Sad	Happy	Empowered	2	1	1	4.33	2.50	3.75	3.90	4.60
3/19/26 6:58	During my PhD program, I failed my qualifying exam. I thought of dropping out but had a meaningful conversation with a mentor. There was so much about the culture of science I wanted to change, and I felt like it wasn't for me. He used the metaphor of learning ballet before doing contemporary (I was into dance in my spare time), and that really resonated with me. I felt motivated to learn about t…	Motivated	Inspired	Pay it forward	4	2	1	5.00	3.50	3.75	3.50	3.60
3/19/26 8:37	Earlier this year, I received a phone call from my Dad saying that my Mom was going into hospice care and was expected to die in a few weeks. I told my friend and department chair, who told me to go to my parent's house, expect to be away for more than a month, and not to worry about teaching my classes because he would take over everything. And then he and my other colleagues did take over and I…	grateful	loved	loyal	2	1	1	4.67	3.00	4.00	4.22	3.90
3/19/26 7:12	Honestly, I'm having trouble thinking of anything. It isn't because no one is nice to me I just don't have anything that sticks out to me. Maybe this is because folks are generally nice to me?				1	1	1	4.33	3.50	3.25	3.30	3.30
3/18/26 21:55	I am a new(ish) faculty in my department, and within my first year, one of my colleagues told me how happy they were that I took the job because I fit so well into my department's needs. That moment really stood out to me because I sometimes feel that I was not a strong candidate and wonder if I am not doing enough in my role.	Relief	Pride	Surprise	2	1	1	4.33	3.50	3.50	3.90	4.20
2/8/26 15:50	I am now a 5th year grad student but the older members of my lab have always been very kind to me. This was even more impactful when I first joined my lab, my lab mates (and PI) would help me with anything or everything I needed. I am very grateful for this and I try to repay this forward now that I am senior member in the lab.	Grateful	Cared for	Supported	1	3	1	3.67	3.00	3.00	4.30	4.80
3/18/26 21:29	I am on a time-intensive committee with two colleagues who are intentional about being supportive in the work each of us does for the committee. The three of us compliment each others' work, celebrate accomplishments, pair honest feedback with encouragement when we fail, and help each other when the work becomes overwhelming. I feel safe and supported in our group.	grateful	loving	safe	2	1	1	4.67	3.00	3.25	3.50	3.80
2/13/26 13:53	I am the only Native American professor in my university. It is a Catholic, private institution. My president came to me and asked how we could honor our Native scholars at commencement. I asked if we could have the drum during the time they processed in. He said that the drum would play for ALL graduate participants (doctorate and masters), there were no words...	recognized	supported	proud	2	2	1	5.00	3.75	3.50	4.30	4.50
3/1/26 18:28	I contacted my Ph.D. advisor because I was struggling with my postdoc advisor and needed some guidance. My Ph.D. advisor listened and provided good guidance on how to handle the situation in a very professional way. Feeling that there was a senior faculty supporting me and validating what I was going through without making any drama was extremely important for me. I felt heard and I am more comfo…	Grounded	Confident	Supported	2	1	1	3.33	3.50	3.75	3.70	4.40
2/12/26 9:09	I discussed my graduate research with a scientist at Argonne on my way to the airport. He was distant at first. However, he heard what I knew and opened up. He paid for my gas to the airport, which was only a couple of bucks. I'll remember that for the rest of my life.	happy	appreciative	incredible	1	1	1	2.33	2.50	2.00	2.60	3.70
3/19/26 7:58	I failed my comprehensive exams, not once, but TWICE when I was in graduate school. The Department would have shown me the door if it were not for my advisor who went to bat for me and convinced the Department to give me a third chance to take the exams.	emotional	supported	older	1	3	1	5.00	3.50	3.50	4.00	4.20
2/5/26 20:08	I felt seen, welcomed, and validated for my ideas and perspective				2	2	1	3.00	3.00	2.50	2.80	4.60
3/18/26 22:35	I had a boss who asked me to take on an area I had no experience in. They had the confidence in my abilities and encouraged me. This new responsibility turned into the largest project of my professional career. I ended up receiving special recognition from the state because of my contributions to the project.	Proud	Successful	Confident	2	1	1	4.33	3.50	4.00	3.70	4.70
3/21/26 19:47	I had a colleague from another campus who encouraged me to become more involved at the district level when I confided that I did not have much support from my own department. It made me feel less alone and like I had like-minded colleagues I could collaborate with.	grateful	reflective	appreciative	2	1	1	3.33	3.25	3.50	3.00	3.80
3/19/26 7:43	I had a colleague who would say thank you every time I interacted with him, and always showed his gratitude in person and by email. It was authentic and timely.	calm	grateful	kind	2	1	1	5.00	3.25	4.00	3.80	4.20
3/21/26 7:40	I had a math professor at Wellesley who reached out and helped me apply to REUs. She did not have to do this. She helped me identify opportunity and wrote me a support letter for the programs. I got into one at Mount Holyoke College that was in applied Math studying fluid dynamics. That REU was instrumental to helping me realize I didn't want to do pure math, but rather physics. It was an essenti…	Glowing	Light	Fondness	2	1	1	5.00	3.00	4.00	3.90	4.00
3/19/26 12:26	I had a secondary statistics mentor in my second postdoc who pulled me into a project after a year of spinning my wheels with the project my primary mentor had given me (with no raw data, no guidance, and she didn't believe the data when I did get it analyzed). I felt seen and valued and very grateful. I was able to mentor graduate students and develop my current research program.	acknowledged	valued	trusted	2	2	1	3.00	3.25	2.50	3.30	3.56
2/8/26 15:32	I had an incredible mentor/PI during my Master's Degree journey. He was constantly encouraging to keep going even when I felt defeated. He reminded me of my strengths and motives to continue working on my degree.	Encouraged	Supported	Motivated	2	2	1	3.67	3.00	4.50	4.20	4.30
2/13/26 13:05	I had just been through a very negative experience, and my colleagues took time out of their day to check on me and make sure I was OK. They showed that they cared about me, and wanted to support me. This was also about 1 month in to a new job, which made their kindness especially memorable	Affirmed	Loved	Supported	3	1	1	1.67	3.00	2.50	3.10	4.70
2/26/26 20:54	I had just started a doc program and was 42. I felt out of place as an older student, a mother, a woman of color, and hadn‚Äôt been a student in 17 years. But I was determined and curious. I asked a lot of question as I tried to understand concepts, academic processes and culture. A faculty member who became my adviser and later my chair, was patient and very transparent in answering my questions…	Valued	Supported	Affirmed	2	2	1	1.00	2.75	4.75	3.40	4.70
3/19/26 1:18	I had to run an experiment in graduate school that required that I stayed in the lab very late at night. One of the other graduate students volunteered to stay with me and even helped collect some of the data. I felt this person had a genuine kindness that did not require any reciprocity nor expressed gratitude for his actions. That was just part of his constitution, and I wished everyone could b…	hopeful	appreciative	thankful	2	3	1	4.67	3.25	3.75	3.00	3.80
2/5/26 21:43	I have a very kind mentor. She listened to me describe my work life & gently reflected back to me what she saw enlivening or deadening me as I spoke. It helped clarify what I am really turned on by in my work and where greater joy was needed. She did this with warmth and respect. She‚Äôs a bit of a big deal and her behavior was very kind.	Warm	Thankful	Seen	1	1	1	3.00	3.50	3.25	3.70	4.20
2/12/26 19:17	I have been blessed enough to have experienced kindness from my colleagues many times. The most recent moment happened this morning. I am currently being evaluated by my Dean, and even though I have been in language teaching for a few decades and have wonderful evaluations from places like MIIS and DLI, something in the way the current Dean conducts this procedure makes me feel extremely nervous …	Gratitude	Support	Appreciation	2	3	1	5.00	3.25	4.00	3.30	4.50
3/3/26 13:07	I have had many kind experiences in my professional academic life but perhaps the ones that resonate more recently are related to the empathy and kindness that were shown to me when my father was terminally ill. I thought that it would be very difficult to relieve myself of the duties and responsibilities I have but so many people were understanding, giving me time and space to take care of my fa…	nurtured	understood	loved	2	2	1	5.00	3.75	4.00	3.20	4.10
3/20/26 10:04	I have spent my career teaching/mentoring and doing research with undergraduates at PUIs. In my first position, I took on a research student in a new project that was at that point unfunded, so we struggled to acquire the materials needed. When that student graduated, his father donated a sum of money to be put in a research funding account exclusively for me! It wasn't a lot, but it was enough t…	nostalgic	pleased	warm	1	1	1	3.67	3.50	2.75	3.50	3.90
2/5/26 19:17	I I was finishing my master‚Äôs degree and one of my professors, whom I respected very much, invited me to her home for a party for my mentor teacher who was retiring. I was so grateful for the opportunity to be able to celebrate my mentor and I felt like a million bucks being able to join in as a colleague and not solely as a student.	Grateful	Inspired	Nostalgia	2	2	1	3.67	2.75	4.00	3.40	3.60
2/5/26 13:30	I recall a rather brusk Senior VP meeting with me after some rather difficult interactions with my supervisor that led to a formal HR complaint. Mostly he gave me a hard time and challenged all my recommendations. Rather than focus on the HR issue, the meeting started with him saying, "You are a transformative thinker who was bound to make waves." He then said, I can't imagine us improving withou…	Warm	Protected	Weepy	3	1	1	5.00	3.00	4.25	3.30	4.20
2/8/26 8:17	I remember a time when a colleague sent me flowers to say thank you for my help on a grant proposal. It was so unexpected (and unnecessary) but to this day, I remember smiling and feeling deeply appreciated. It also inspired me to do something similar for others on occassion.	Appreciation	Joy	Peace	2	1	1	4.33	3.75	3.50	3.80	3.80
2/9/26 14:48	I remember feeling unhappy in my academic job and inviting a senior colleague for lunch to talk about it. He was very kind with me, listening to my concerns (I mean, properly listening to me) and providing guidance and suggestions for dealing with it, and then checking on me days/weeks afterwards.	grateful	inspired	happy	1	2	1	4.67	3.00	4.25	3.80	4.10
3/19/26 1:07	I started my PhD while I was pregnant with my first child and had her during the second semester. I only took two weeks off of attending class (I only took one class per semester) and my professor welcomed my daughter into the classroom. She brought baby gifts and would even spend time holding her during the break. At that point, so early in my coursework, it helped me feel kindness toward mother…	Smile	Gratitude	Sad	2	1	1	4.67	3.25	4.75
3/18/26 22:04	I took my first college course the summer before my first year of college, and it was in statistics, which I hoped would be my major. The class was harder than I anticipated and I was intimidated to ask for help. I gathered my courage and went to office hours and the professor answered my question. I didn't follow--at all--but I was so scared I told him I did follow. He kindly asked, "But do you …	nostalgic	grateful	wary	2	1	1	5.00	2.75	3.75	3.10	4.30
3/20/26 12:56	I was a brand new professor and I told a colleague that I was feeling somewhat strange having my own office and being in charge of students, etc. Another day he came by and said something about how I looked like I really belong there. It was kind of corny but I really appreciated it coming from a senior colleague.	Warm	Friendly	Happy	2	1	1	3.00	2.75	3.75	3.20	3.90
2/26/26 13:19	I was acknowledge by mentors to help in a future endeavor. I was validated for my professional skills in an area that was relatively new to me. I was no longer a researcher, but I was doing student development work.	honored	acceptance	validated	1	2	1	3.33	3.50	3.50	3.30	4.10
2/5/26 13:41	I was an adjunct faculty teaching a course I really wanted to teach. My mom got sick and I had to travel to be with her, then she died. It was a big deal to get substitutes and I felt guilty for causing all the trouble. One person wrote me a sympathy card, and that was super touching. I was never offered good classes again and I stopped teaching for them.	Sad	Sorry	Disappointed	2	2	1	2.33	3.75	3.75	3.00	4.00
2/5/26 17:50	I was bitten my a dog. My family cared for me. I felt loved.	Grateful	Lucky	Happy	2	2	1	4.00	3.50	3.75	4.50	4.30
3/19/26 11:18	I was having a hard time in graduate school and had a meeting with my advisor to talk about a paper reflection and some failed experiments. He saw I was upset (on the verge of tears) and said that it was ok to be frustrated. He‚Äôd be frustrated too. His acknowledgement really validated my experience when I felt isolated.	Nostalgic	Reassured	Calm	2	1	1	3.67	3.75	4.25	4.50	4.70
2/7/26 19:53	I was on a Zoom meeting with a colleague this week who I have never interacted closely with. During this meeting, I stepped out of my comfort zone to share some concerns I have about the bigger process that this meeting was a part of. I was a bit nervous since I‚Äôm junior faculty and the meeting topic was not in my wheelhouse. The colleague was very impressed with how poised and articulate I was…	Happy	Grateful	Relieved	2	1	1	3.00	3.25	4.75	3.70	4.10
2/27/26 20:03	I was really struggling with how best to interpret my data set since it was so complex and difficult to analyze by any methods that I was familiar with. And, my adviser at the time was not able to help me overcome this problem because he also did not know how best to analyze the data other than the methods I had already tried. I was on the verge of giving up on the data set and about to drop that…	Relieved	Grateful	Rejuvenated	2	2	1	5.00	3.25	3.50	4.30	4.80
2/5/26 16:36	I was suffering from depression and one day was so tearful and upset I couldn‚Äôt pull myself together to see patients. My unit chief responded kindly and compassionately and saw my patients for the afternoon without shaming me	Grateful	Anxious	Hopeful	2	1	1	3.00	4.00	4.50	4.10	4.30
2/12/26 13:38	I was working as an undergraduate student in a professor's lab counting aquatic insects. I told him that I was going to go to still until they gave me a Ph.D. or kicked me out. And he replied by saying, "Of course, you can get a Ph.D!" It was only a pipe dream before that moment.	Empowered	Supported	Love	1	2	1	4.33	3.50	3.50	3.40	3.80
3/20/26 10:42	I will always be grateful to the dedication and kindness shown to me by various professors/teachers in my life. My undergraduate research advisor in particular took time out of her day multiple times to meet with me to encourage me through my career, even after I graduated college. In my professional life now, I have had some moments where kindness was shown me by coworkers - checking how I'm doi…	Grateful	Encouraged	Included		0	1	4.67	3.25	3.75	3.80	4.00
2/12/26 16:10	I will say that it is taking me several minutes to find a time when someone was kind to me. I know that sounds so dramatic but it is unfortunately true. In my first 11 years as a faculty member I never felt anyone was kind to me. When I was met with kindness at a subsequent position/institution I first felt suspicious. But when I realized it was genuine, I felt so valued. I discussed a puzzling s…	Grateful	Hopeful	Determined	2	2	1	3.67	3.25	3.50	2.90	4.80
3/21/26 13:24	I work best when I have a clear structure to follow, because of this I often seek out examples of funded grants before I begin working on a proposal. Multiple times during my career, I have cold emailed individuals who previously received the grant I am interested in to ask for a copy of their proposal. Almost universally these individuals have shared their proposal when they have absolutely no r…	generous	not required	open	2	2	1	2.67	3.00	4.25	3.60	4.40
3/19/26 6:37	I would say it was from a faculty member that was not on my committee or advisor during my PhD. They worked to show me kindness when I was struggling with some bullying from my PhD advisor. They just allowed me to sit in their office and talk through everything going on and helped me find resources. There was no judgement from them. It made me feel like I had support and could continue in my prog…	supportive	Gladness	Sad	2	1	1	4.00	3.75	2.00	3.20	4.40
3/19/26 7:40	I've been luck to have multiple times in my academic life and professional career where people were kind and supportive. As a professional, I can point to multiple times when my colleagues have been gentle and kind when providing necessary growth feedback and also authentic praise for my strengths. This general 'air' of kindness and grace has always been the most impactful on me and influenced ho…	Understood	Grace	Empathy	1	1	1	4.00	3.75	5.00	4.50	4.10
3/22/26 9:26	In a meeting with colleagues about services we provide, they went out of their way to thank us for what we do.	happy	thankful	peaceful		0	1	4.33	3.00	3.25	4.00	4.10
3/21/26 19:33	in my first couple of years on the tenure tack, a very senior colleague offered to hang out with my son while my wife and I ran errands and such or while tried to get some time consuming part of my research done. This was our first kid and so it was very kind to have been given a break. The subsequent conversations about our kid and about our parenting was also very positive and very supportive.	Gratitude	Affirming	Supportive	1	1	1	3.33	3.00	2.75	2.80	3.30
3/4/26 16:18	In my professional life, I had my boss reach out to me and suggest my application to another position that she knew I would be a good candidate for. I thought it was kind, because even though she wanted to keep me in my current role, she thought it would benefit my personal/professional growth to explore that option. I felt respected in my current position and that my boss was looking out for me …	grateful	appreciative	inspired	1	2	1	4.00	3.00	3.75	3.40	3.50
2/15/26 11:28	In my undergraduate studies, a professor wrote on my paper " this is excellent. you better be considering graduate school". I had never considered this before, and it made an impact on my career and I think of this often.	worthy	excited	welcome	2	1	1	4.00	3.00	3.50	3.90	4.40
2/6/26 1:04	It really matters when someone believes in your talents. Granting access to tools that can change how we do things is important.	Grateful	Powerful	Loyal	1	1	1	4.33	3.25	3.50	2.90	4.00
3/3/26 2:07	It was at a low point in my graduate program, and I decided I needed out from my otherwise noisy, stressful office. When I moved offices to a smaller office for just 2 people, my new graduate officemate gave me a big bottle of bubbles. She also generously invited me to lunch and just talk story. It was such a warm and relaxing space that she created and let me into, and I worked hard to be a more…	reminiscent	healthy	intentional	2	2	1	3.00	3.25	3.50	2.60	4.20
2/7/26 13:29	Kindness in academia is lacking. When people are kind an email, make my life easier by being kind I am inspired, energized and will do anything to help that person	Energized	Team	Happy	2	2	1	1.67	2.50	2.50	2.90	4.10
2/20/26 7:20	Last fall I worked on two documentary screening events related to bias. After the second event the Assoc Dean of communications in my college thanked me for all my work on this topic. She said ‚Äúno one else in our college is doing anything like this and it‚Äôs so important.‚Äù It felt nice to be recognized and for my work to be valued. It‚Äôs memorable because we were in person when she said it …	Grateful	Curious	Reflective	2	1	1	2.67	2.50	4.00	3.30	4.90
2/6/26 9:02	Last semester I faced a bunch of hardships. I'm part of a group of women who meet regularly. They sent me a care package with candles, bath and shower stuff, and a plant, and grubhub certificates. Other colleagues sent me emails asking if they can help.	Grateful	Reflective	Guilty	2	2	1	3.67	3.75	1.25	4.00	4.10
3/19/26 10:57	Like a bit of weight had been lifted. Like it was bearable now. A flurry of thoughts and emotions come to mind across multiple such scenarios and I find it difficult to isolate them from one another. Each that comes to mind is a time in which I felt hopeless, powerless, or stuck. The relief came as information or opportunity or clarity and seemed as though the giver was doing it effortlessly--in …	Hopeful	Relieved	Empowered	2	1	1	2.33	2.75	4.25	2.80	3.20
2/12/26 14:26	Many kind moments in academia. My PhD advisor was the best possible.	Grateful	Nostalgic	Humble	2	2	1	4.33	3.00	4.00	3.60	4.00
2/28/26 11:20	Mentors/senior colleagues taking time to meet with me outside of "required" settings - for example, a former professor now reaching out to ask to meet for tea and just catch up. Indicates they see me as I always wanted to be seen by them: as a colleague, not just as a student who was transitory and lesser than. (I was also a nontraditional grad student with a whole career behind me, so I wasn't l…	validated	pleased	optimistic	2	1	1	2.33	3.50	4.25	2.90	3.50
2/7/26 9:10	Most recently, my department sent me a basket of flowers in recognition of my own kindness, which I thought was incredibly kind and thoughtful. The symbolic marker of my approach (which is rooted in kindness and part of why I'm here in your study!) made me think about the fact that their interactions with me are significantly different from their experiences outside of our department, a sad state…	Thoughtful	Reflective	Grateful	2	1	1	3.67	3.00	3.50	3.60	4.70
3/19/26 20:36	My academic career has been filled with examples of colleagues NOT being very kind, so it was refreshing and reassuring to encounter in my department chair a man who was willing to listen to me. Not everyone is lucky to have a department chair who willing to sit down to talk about their problems.	Reassured	Supported	Belonging	1	1	1	3.00	2.75	3.25	2.20	4.40
3/19/26 7:17	My chair has always been very kind with me - he takes time to sit down and discuss my course evaluations and answer any questions or hardships that I might have to deal with. It made me feel valued and welcome. And that I was doing a good job. It made me happy.	happy	tired	relaxed	1	1	1	4.33	3.00	4.75	4.56	4.30
2/5/26 13:34	My coworker brought me a beautiful reusable metal water flask decorated with snowflakes as a gift when everyone else received wine or beer. She knows I don't drink, and never makes a big deal about it. She just includes me in a way that makes me feel welcome and accepted and I really appreciate it.	welcome	valued	seen	2	1	1	4.33	4.00	4.25	4.00	3.90
3/19/26 18:08	My current supervisor and mentor is so supportive and stands up for me at levels that I am not able to myself. She makes sure I get recognized for my work and makes sure I get pay increases. She is one of the greats and makes me feel good about sharing my ideas and going to work everyday!	Happy	cared for	secure	2	1	1	4.33	3.25	4.50	4.50	4.40
2/5/26 22:57	My dad died last summer. Whenit happened I was teaching an intensive online professional development program for college faculty with two other facilitators. I was overwhelmed and grief stricken. One of my co-facilitators reached out and said, ‚ÄúHere‚Äôs what we are going to do. We are splitting your participants amongst us. We‚Äôll take over as long as you need us to.‚Äù It meant so much. And h…	Grateful	Emotional	Loved	2	1	1	2.33	3.00	2.50	3.40	3.80
2/12/26 14:33	My dean gave me a few career-altering opportunities. Some were to present at very large executive meetings about my work. Others were promotions. I've had other faculty who were just beyond collegial and where nice and welcoming.	warm	thankful	grateful	1	2	1	4.67	3.75	4.00	3.10	3.90
2/5/26 15:47	My first postdoc advisor moved to a new job one year after joining his group. I had my own fellowship and wanted to stay, and I latched onto the likeable guy whose postdocs I had been hanging out with. I asked if he'd be my supervisor, and for the next 2 years, he always made time to look at my confusing data, made suggestions, and ultimately was a great sounding board when I decided look at alt-…	grateful	wistful	lucky	2	1	1	4.67	3.00	4.75	4.20	3.50
3/19/26 8:23	My mom was in my native country and got very ill. My PhD advisor told me it was ok for me to go be with her, that my dissertation would be here when I returned. I remember feeling very supported and allowed me to go without guilt.	Grateful	Relieved	Contained	2	2	1	4.00	4.00	4.75	3.70	3.70
2/20/26 9:10	My PhD advisor and I were having a 1-on-1 meeting to discuss my progress and how my research was going. I had been dealing with family trouble, and struggling with my mental health for several months preceding this, and had taken a few mental health days due to feeling unstable. During our meeting I opened up to her about these struggles, and talked about my experience seeing a therapist for a ye…	Relieved	Considered	Happy	1	1	1	4.00	3.50	3.50	4.50	4.50
2/7/26 2:29	My PhD advisor noticed how much I was spending in inter library loan fees. He came to the lab one day a handed me a large sum of money. He felt guilty that students have to pay for what faculty get for free. Later that year I petitioned the Dean of the graduate school to abolish inter library loan fees and he did! My PhD mentor and the Dean of the Graduate School listened and delivered!	Grateful	Appreciated	Valuable	2	1	1	1.67	3.00	3.50	2.80	3.80
2/19/26 12:41	My previous major advisor just took a half-hour out of his busy schedule to have a virtual meeting with me so that I could get his experiences. However, he initially was focused on advising me. I had to cut him off and say "hey! We are not here for that, as much as I appreciate you still trying to be that person for me". My current mentor in my internship is fantastic. They are really accessible-…	gratitude	inspired	motivated	3	1	1	4.33	3.00	3.50	4.10	4.40
2/6/26 0:16	My students at the end of the Fall 2020 semester took the time at a department gathering to tell me how much I meant to them. It was very touching because it had been a tremendously difficult semester, and it was meaningful to hear that my time and energy had made a difference to them. It also made me feel less isolated and alone.	Gratitude	Warmth	Uplifted	2	1	1	3.33	3.00	3.00	3.00	4.10
2/6/26 13:34	My supervisor made a decision (about authorship) and this was very unfair to me. Although I talked with him about this, he didn‚Äôt want to change anything. Luckily, I talked with another professor about this issue and she completely understood my situation and was very supportive. She talked with my supervisor about this issue and he suddenly changed his mind. I was very happy that she took tjeb…	Supported	Understood	Pleased	2	1	1	4.33	2.75	3.75	3.22	4.89
3/19/26 5:19	My undergraduate research advisor was very understanding of my crazy schedule and my working in fits and starts during my senior year. He delayed my grade for the first semester until the end of the year with expressed confidence that the final result would be much better than the first semester's up and down output. I remember this because I didn't know this sort of thing was possible and becaus…	gratitude	calm	cared for	1	1	1	4.00	3.50	2.50	2.90	3.50
3/19/26 5:47	On many occasions during and after my time as his advisee, my PhD advisor has given me pep talks that make me feel more confident in my abilities and creativity. Even when I would start crying in his office, he was patient with me and supportive.	grateful	nostalgic	anxious	2	1	1	3.33	3.50	3.75	2.80	3.80
2/7/26 19:51	On my pre-doctoral internship, I needed to put up a poster at a local conference but couldn‚Äôt make the time. A post-doc a year ahead of me who I didn‚Äôt know that well went out of her way to put it up for me. It had been a really stressful year and most people in my program had not been kind. It was a small gesture but I still remember it about 20 years later and it makes me happy and sad that…	Ferklempt	Emotional	Tearful	2	1	1	3.00	3.25	3.25	3.00	3.60
2/7/26 21:39	One of my colleagues recently called me to tell me how my support of them changed their lives. That was so kind‚Äîand I don‚Äôt think I did much other than be a sounding board	Grateful	Motivated	Fortunate	2	1	1	5.00	3.25	4.00	3.40	3.80
3/19/26 17:45	One of my elementary school teachers was so kind and always there to listen. All his students loved him, especially his advice. He once told us, "our differences make us special." At the time, I did not understand what his point was. While it may seem overly simplistic for an elementary school student who continuously overlooks such ideas, it continues to resonate within me up to this day, mainly…	Happy	Understanding	Listening		0	1	4.67	2.75	2.25	3.20	3.70
3/25/26 22:05	One of my mentors are really helping me get a faculty position.	Thankful	Lucky			0	1	4.67	3.00		4.70	4.70
2/5/26 13:43	Our union president is a really empathetic and kind person and has reached out to me a few times during the pandemic to check in on how I'm doing as a mom/caregiver of young children. Every time it felt like a relief to have someone see & care about me, but also made me realize how uncommon this was and made me realize how I felt largely unseen and unappreciated within my institution.	Grateful	Sad	Mad	2	1	1	4.00	3.50	4.00	2.90	4.70
2/12/26 16:41	People in my discipline frequently nominate each other and support each others careers. It seems to be built into our culture. I think my most memorable personal experience is being publicly acknowledged at a large meeting for my contributions. It feels wonderful. It give you a sense that you are contributing to the field and you are seen.	Warm	Seen	Appreciated	2	1	1	4.00	3.25	4.00	3.50	4.60
3/19/26 4:35	Professor took time during office hours to review a different topic from class lecture.	Better	Relieved	Confident	1	0	1	1.67	4.00	3.25	2.70	4.70
2/14/26 20:06	Recently I posted in an academic mom group about my family having covid and not feeling like I could cancel activities. A colleague at another institution who is very busy reached out to ask if she could take some things off of my plate. In some ways, she could be viewed as an academic rival for me but in that moment, I felt very uplifted.	Supported	Seen	Understood		0	1				3.90	4.40
2/8/26 9:01	Right before my first ever talk at a conference, a 5th year grad student in my program (who had just recently met me) gave me a picture that they had drawn of me giving the talk. They drew me standing at the podium and a full audience that was clapping for me. They also labelled a couple of people in the audience and included thought bubbles for them thinking really nice things about me (e.g., my…	grateful	happy	reminiscing	2	1	1	1.33	2.50	4.00	2.90	3.20
3/19/26 12:20	Several experiences over the years from several colleagues all having the same 'outcome' - colleagues recognizing a need and taking the initiative without me knowing and completing the task. Performing unselfish acts.	appreciated	unselfish	community	5	0	1	4.33	3.25	4.25	4.10	4.50
2/15/26 11:29	Sharing/feedback of grant language, ensuing commiseration on a grant that didn't get funded, and joyful elation on grant eventually getting funded on future submissions - Builds a sense of authentic camaraderie, scholarly collaboration, earnest show of empathy, compassion and selflessness. Compels you to pay it forward to others. "Give away good karma... it will always come back to you" culture -…	Grateful	recognized	empathy	2	2	1	5.00	2.75	4.00	3.80	4.20
2/6/26 9:32	Someone on twitter offered career advice to me, and followed up a couple years later by letting me know about a tenure-track position that I was qualified for. My doctoral supervisor once brought me some leftovers when I was homeless/finishing my PhD. I have experienced literally no other acts of kindness in the context of my career or professional life.	sad	heavy	numb	4	3	1	2.67	2.75	2.50	2.30	3.90
3/19/26 10:20	Someone taking me for a walk and listening to me when I was upset. I felt that someone noticed me and cared about my experiences	Happiness	Nostalgia	Warm	1	1	1	4.33	3.00	3.75	3.20	3.60
2/6/26 7:56	The day of my qualifying exam, my lab mates plastered signs of encouragement all over my desk. When I was done, they were waiting along with my PI to take me out to celebrate. The exam had been grueling and at the end when I was waiting for the committee‚Äôs decision, my self-doubt made me think I had failed. My committee reassured me I had done really well and I earned an unconditional pass. So …	Grateful	Encouraged	Supported	2	2	1	5.00	3.50	3.75	3.90	4.20
3/19/26 6:17	The most important kind thing anyone did for me was to tell me that they were willing (and actively wanted to) write me a letter for tenure. The person was very influential in my field and I never would have felt worthy of asking her for a letter (or including her on my list since we are not supposed to contact letter writers directly). She knew the system well enough to know how helpful she coul…	lucky	introspective	happy	2	1	1	4.00	3.25	3.25	2.80	3.50
2/6/26 10:18	The year that my daughter was born I was leading a large ecosystem scaled experiment. The logistics involved 15 people, multiple research vessels, coordination of administrative, experimental, and laboratory functions. It was massive. One of the co-PIs on the project along with my lab manager and his lab manager could see that I was struggling to fit it all in and they offered to step in and help…	teary-eyed	warm	grateful	2	1	1	4.00	3.75	3.25	3.50	4.50
3/18/26 20:43	There have been numerous cases of kindness in my professional life. Here is one. My graduate advisor had a reputation for being very difficult, and I was often stressed working with him. "What makes you think that? You haven't thought this through. Come back and talk with me when you have a better idea of what you are trying to do here." (I later realized that that was how he talked with everyone…	(Initially) Confusion	(initially) panic	(later on) grateful	1	1	1	5.00	3.00	5.00	3.60	3.70
2/14/26 5:42	There were many times, especially as a student and postdoc, that professors and other scientists were kind to me, there have been fewer at the professional level. I have had ex-students and ex-mentees come to me and offer assistance in a very kind and caring manner. Acts of kindness between colleagues from my institution have been more common than between professional in my field. Sometimes admit…	nice	hopeful	energized	2	2	1	5.00	3.25	4.00	3.50	4.90
2/20/26 16:12	This guy at work once told me I have three noses.	Sad	Happy	Neutral	1	2	1	4.00	3.00	5.00	5.00	2.80
2/28/26 8:38	This individual took the time to get to know me, identify my strengths, and created an opportunity for future connection and collaboration. I met this individual at a conference, they reached out via email after and followed up with plans to schedule a meeting. Without their driving the connection I'm not sure I would have been a comfortable asking for a meeting to get to know each other. I'm gla…	Excited	Grateful	Loved	2	2	1	3.00	3.25	4.00	3.10	4.10
3/19/26 10:06	This is not a particular moment, but I used to work with a technical advisor who was a very quiet person. Almost every day when leaving though, he would tell me to ‚Äútake care‚Äù - and if I seemed tired, he would make a point to say ‚Äútake care of your health.‚Äù I had never heard someone actually say ‚Äútake care‚Äù as a goodbye phrase (and especially, intentionally mean it as he did) and it r…	Comforted	Hopeful	Thoughtful	2	2	1	3.00	3.25	4.00	3.20	3.80
2/11/26 10:36	This past week, I asked a colleague to review a brief PPT presentation that I am going to give at a national working group. She didn't have to do this for me, but did it within 24 hours and gave me some minor edits. I think this is kind of her to take the time from her busy schedule that benefits only me.	fortunate	thankful	happy	2	1	1	5.00	3.25	4.50	3.90	3.40
3/19/26 9:58	This stops me short. I don't think I would qualify any academic interaction as having been kind. I've had times when people have been gracious about shortcomings and overlooked them. But I cannot immediately think of a time something did something for me in an academic setting where I felt it was done out of benevolence.	surprised	contemplative	wondering	1	1	1	4.67	3.50	2.75	3.00	3.40
2/4/26 14:00	unsolicited kindness is the best type of kindness. while working on my thesis, i would sometimes find myself stuck and in need of some help. i always thought it was nice of my professor to check in on me and see how things are going. if i need help or if we needed to talk thesis things out. he didn't have to. we had our 1 on 1 meetings and whole team meetings but i will always appreciate that.	appreciative	thankful		3	2	1	4.67	3.25	3.25	4.00	3.90
3/19/26 7:05	When a fellow faculty member offered to teach my classes for me while I attended my father's funeral. It was a kind act because no one asked them to do it, they simply offered to as soon as they heard that my father had passed away. It made me feel cared for and understood. It is memorable because they actually did something to help me through a difficult time rather than just providing the compu…	grateful	loved	valued	2	1	1	4.33	3.25	4.00	2.90	4.00
2/12/26 16:44	When I arrived at the University of Texas at Austin, a full professor in the department shared some of his supply budget with me to help me set up my lab. His research was not related to my own, but he was generous to me nevertheless. Indeed, his generosity began even before I was hired - during the interview process. He was so very kind, supportive, and collegial to me. Unfortunately, he left UT…	Grateful	Inspired	Respected	2	2	1	3.67	4.50	2.00	3.13	4.80
2/5/26 13:01	When I finished teaching my first class as a professor, I got back to my office and a senior faculty member had left a piece of chocolate cake on my desk. I remember being so shocked and then so happy that he had taken the time to recognize this big moment in my professional life.	Warm	Emotional	Thankful	2	1	1	3.33	3.25	4.00	4.00	4.20
2/12/26 16:08	When I first came to my institution, I had colleagues who gave me their lecture notes and helped me with my teaching. I had never taught any type of class, so it was very, very helpful to have support in this way.	grateful	happy	supported	2	2	1	4.67	3.75	4.25	3.40	3.90
3/22/26 10:30	When I first started my doctorate program, one of the senior graduate students taught me how to perform a complicated lab procedure. She was patient and kind and demonstrated a great deal of grace as I asked a million questions. She never made me feel inadequate or stupid or even abnormal for not knowing the skill. It was validating and made me feel capable in my new profession. I have carried he…	grateful	nostalgic	warm	2	1	1	3.67	3.00	3.00	3.80	4.60
2/8/26 8:09	When I moved to a new city and did not yet have an academic appointment, a couple of faculty members at a major university invited me to be a visiting scholar and attend their lab meetings and get involved with their research. It led to an academic appointment and eventual grants and directorship. Very kind and generous of them. They were very busy and did not need to take time to help an unknown…	Grateful	Surprised	Relieved	2	1	1	4.67	3.50	4.25	3.60	3.90
3/19/26 10:17	When I received a negative tenure vote, my Dean reached out to me to let me know that he supported me. It was very memorable that he said "would you be willing to meet with me?" as that showed humility on his part and gave me a sense of dignity in an otherwise horrible experience.	sentimental	driven	thankful	2	1	1	3.67	2.50	4.75	3.50	4.30
3/21/26 7:57	When I was a postdoc and had my first child, my postdoc advisor shuffled his schedule around so that I could attend group meetings and try to keep up with research a bit while I went half-time. He was very flexible with me, to enable me to stay in the field while looking after my baby.	warm	grateful	valued	2	3	1	4.33	3.25	3.50	3.90	4.20
3/19/26 9:25	When I was a postdoc, I spent a year teaching at a historically black university as part of an NIH-funded program. As a white woman, I had never worked or lived in an environment where I was a racial minority, and I had all the usual fears about teaching my first course as an instructor of record as well. The department was so welcoming to me though, that I quickly felt at home. In particular, th…	happy	nostalgic	generous	2	1	1	4.67	3.75	3.50	3.90	3.90
3/19/26 8:12	When I was a pre-tenure faculty member, the president of our college sent me a leadership book along with a personal note. It made me feel like she believed in me and my ability to succeed and bring positive change to our institution.	valued	seen	empowered	2	1	1	4.00	3.50	4.00	3.00	3.90
2/12/26 17:27	When I was advocated for and would not have expected it because it was not something I would associated with the relationship to me. This moment is memorable because their advocacy advanced me to the next phase in my academic career.	unnecessary	compelling	effervescent	1	2	1	4.67	3.50	4.75	3.70	4.50
2/5/26 18:59	When I was an adjunct, an assistant chair spent time watching my practice presentation for an interview and giving me feedback. And the chair for the interview, when I didn't get that position, offered me a class teaching calculus to up my CV. Both of those were memorable as people took time out of their schedule to help me advance in my career.	valued	respected	heard	2	1	1	3.00	3.25	4.50	2.50	3.80
2/10/26 7:15	When I was an undergraduate student, one of my professors stopped me in the hallway and asked about my future plans. When I told him about the graduate schools that I was planning to apply to, he indicated that he thought I was an outstanding student and should shoot to higher quality schools with my applications. Not only was this amazing (and unasked for) outside validation (which really shook …	grateful	validated	encouraged	2	1	1	4.00	3.50	3.25	3.90	4.10
3/18/26 21:17	When I was being sexually harassed by an employee on campus and my department chair told me to ignore and wait for the person to retire, a group of students banded together to take shifts staying in my office with me while that employee was working (the employee has access to my my office). Because the students did this for me, I was able to feel safe in my office and eventually built up the cour…	Grateful	Accepted	Lucky	4	1	1	3.00	3.25	3.25	2.90	5.00
2/12/26 7:49	When I was in graduate school, my mother had terminal cancer and I took quite a bit of time off to be with her. After she passed away, a faculty member I didn't know well sent me a card, saying that he hoped the time together was a comfort to both of us. It makes me tear up even now. By reaching out, he validated my choice to prioritize my family and I felt respected and acknowledged during a ver…	grateful	connected	genuine	2	1	1	2.33	3.50	4.00	3.00	4.90
3/19/26 8:48	When I was in my second year of grad school, I was dealing with a difficult situation with my advisor in which I was asked to leave the group and I felt I was the victim of sexism. I sought advice from a postdoc who had recently defended his PhD thesis in my research group, and he spent a lot of time processing my experience with me. It felt very validating when he told me that what happened to m…	Anxious	Grateful	Sappy	2	1	1	2.33	3.50	3.50	3.33	3.70
2/5/26 12:55	When I was trying to have a baby and one of my colleagues offered his sperm to my husband and I	Love	Respect	Kindness	2	2	1	4.00	3.50	3.00	3.00	4.80
2/9/26 8:00	Whenever I attended the open Zoom office hours for my professor (who was also the program director), she would enthusiastically take the time to ask about me and how I was doing, inquired about my cat or dog (whoever was trying to Zoom bomb us that day), and give me feedback on my coursework and progress. I was always early, but even if there were other students who would show up later, she would…	Welcoming	Grateful	Appreciated	2	3	1	5.00	4.50	5.00	3.70	4.80
2/12/26 13:11	While i was still a student i was going through a rough time financially. A couple that happen to be faculty members in my department found out about it and open their home so that i could complete my studies with one less burden. I am not sure if i would had completed my academic studies without the assistance they provided at the time.	thankful	greatful		1	2	1	3.33	3.00	3.75	2.80	3.70
3/18/26 22:03	While in college I was finishing a summer research project when a family member passed away and I had to return home. The professor I was working with was quite understanding and even offered to drive me a couple of hours to the airport the next day. It was very reassuring and I felt protected and not alone, like there was someone watching out for me. The experience is probably memorable because …	happy	connected	content	1	1	1	3.33	3.50	3.75	3.90	3.80
3/21/26 19:58	Wow, there are so many examples! Maybe how my department responded when my Dad passed away unexpectedly. I was department chair at the time, and we were in the middle of hosting three different job candidates. Everyone stepped in to help, and took things off my plate without even asking. They were so thoughtful, and it let me focus with time with my family - which is what I really needed. Those o…	gratitude	joy	peaceful	2	1	1	5.00	3.50	3.75	3.30	3.70
2/27/26 8:10	A colleague at my full time job sent me a note after a meeting encouraging me with my dissertation writing, asking me about my topic and recommending strategies and resources that helped her finish her PhD. It just made me feel so seen that people at the university are interested in what I'm working on.	Grateful	Encouraged	Supported	2	1	2	5.00	3.00	4.25	5.00	4.40
2/10/26 22:15	A mentor took a chance on me and hired me in an entry level job in a new field.	Happy	Satisfied	Thankful	2	2	2	5.00	3.50	5.00	3.60	3.40
2/4/26 15:24	A moment when someone was kind to me in academia was when someone I loved was hurt and I was given the time to be there for them and my family. Work wasn't priority, but instead they let me have headspace for my feelings and taking care of my family. This didn't feel like kindness automatically, but after everything was done, I appreciated having that time. I reflected on what that time would hav…	peaceful	understood	thankful	3	2	2	3.00	3.00	3.00	4.00	4.00
2/19/26 13:57	A professor forgave me for lying in a spur-of-the-moment decision when I was in a hurry. He said in an email that he understood the error and I was grateful that he was willing to forgive.	Relieved	Grateful	Happy		0	2	3.00	3.00	3.25	3.60	4.60
2/26/26 13:15	A professor that I really looked up to talked really highly about me to a conservation group and got me a meeting with them and the leaders of that agency to discuss about my ideas and future collaborations. It felt really validating and decreased my imposters syndrome to feel that someone as intelligent and well respected as this professor would think so highly of my ideas.	respected	valued	uplifted	2	1	2	5.00	3.50	3.00	4.00	4.60
2/16/26 13:19	As an Asian student, I feel that I'm always neglected in discussion under academic context, due to a lot of reasons. And we tend to stay silent under these circumstances. I remember one time, I went to a zoom lecture by a professor from Florida who is white. During group discussion, the speaker split the attendants into different breakout rooms. She happened to join my breakout room. I tend to ke…	Encouraged	Welcomed	Respected	2	3	2	4.67	3.50	4.75	3.70	4.10
2/17/26 10:10	As someone with disabilities, I had a very validating moment with one of my professors (for my proofs class) who shared a personal anecdote saying that she really hopes I do not feel incompetent for being a minority by not only ethnicity, but also disability. Given the lack of representation of STEM students with disabilities, this felt especially meaningful because it was during my first semeste…	Validated	Respected	Embraced	2	2	2	3.33	4.00	4.50	4.20	4.60
3/18/26 23:11	During my first summer research experience, I was paired with a post-doctoral fellow. This fellow took it upon herself to really work with me, train me, and treat me like a scientist. She made me feel like a part of the lab. In this experience, I found a great balance between independence and support - I felt like I was coming up with my own ideas, but could ask for help when I was really "stuck."	Valued	Respected	Included	1	2	2	4.00	2.75	4.00	4.70	4.30
2/20/26 10:59	During my time in high school, I was struggling with English a bit since I was a recent immigrant at that time. I needed to write essays for scholarships and college applications. Writing essays is not naturally my strength, so I asked one of my English teachers for help. The English teacher was very kind and listened to my description of where I got stuck in a scholarship essay. She listened to …	calmed	relaxed	thankful	1	3	2	5.00	2.50	4.75	3.70	3.70
2/26/26 13:53	I am a PhD student and recently had to switch advisors due a number of professional and personal boundaries crossed. When I reached out to the graduate student services advisor in my department, she expressed so much empathy and understanding, validating my experience and giving me the confidence and tools I needed to navigate the advisor switch. Similarly, the professors I reached out to for sup…	Hopeful	Thankful	Motivated	2	2	2	5.00	3.25	4.00	3.70	4.60
2/14/26 15:32	I had an incredibly difficult semester and for this reason, I often turned in work late for my chemistry lab class. Despite all of this, my professor always remembered conversations we had and treated me with kindness. I felt like a person beyond my "student" status" because of her and was not afraid to be honest about my situation.	Warm	Hopeful	Happy	2	2	2	4.00	3.50	4.00	4.50	4.50
2/7/26 19:05	I had an uncomfortable conversation with a new colleague, who raised some weirdly personal and invasive topics, but the kindness came when I talked to my advisor about this interaction. In the conversation with my advisor, she validated my concern and was genuinely listening to what I was saying. She made the time to meet with me, which was the first expression of kindness. This moment was in par…	grateful	comforted	validated	2	1	2	2.00	3.50	3.00	3.80	4.10
2/5/26 22:42	I had just taken a final exam and knew I failed meaning I also failed the class I was devastated and felt I had nowhere to go one of my coworkers who worked alongside me at the college I went to noticed I wasn't myself pulled me aside and took time to chat with me. They were so kind and it helped me a lot it is because of them I didn't give up. There are so many other times people have also shown…	happy	warm	encouraged	4	1	2	5.00	3.75	3.00	3.60	4.00
2/9/26 13:56	I have a professor who is near and dear to my heart because of how kind he is to me. Prior to meeting him, I emailed around asking for opportunities to become a TA. When he met me in class, a few days later he asked me to work as his TA. During the pandemic, he was gracious and kind to every single student, and even kept an excel sheet to note how they‚Äôve progressed and any unique qualities abo…	Light hearted	Inspired	Warm	2	2	2	4.00	3.25	3.25	4.70	5.00
2/10/26 13:17	I have two children, born 5 years apart. I was lucky enough to be able to breastfeed, so I often had to pump on campus and nurse them if they were with me. Several of my professors in both my MA and PhD, all of whom were parents themselves, allowed me to bring my older child to class on a regular basis and didn't complain when he cried or screamed or ran around the room trying to open drawers and…	Reflective	Grateful	Committed	2	1	2	3.33	3.50	4.50	4.40	4.40
2/26/26 14:17	I once was considering making a big change to a new research field. I was very doubtful and had no one in the new field to talk to for advice. Two acts of kindness boosted my transition. First, my current mentor was very understanding of my desire to explore other options, and he contacted a colleague of his in my new field of interest. Then, his colleague made the time to speak with me (over the…	Grateful	Calm	Motivated	2	2	2	5.00	3.50	5.00	5.00	4.50
2/13/26 13:45	I remember when I was finally admitted to university my Spanish sat me down and explained to me what sort of environment I should expect in prestigious universities that had a small minority population. My teacher reminded me to never feel inferior in comparison to the other students who are not first generation and have experience in these types of environments. It was overall a great conversati…	Nostalgic	Proud	Happy	2	2	2	3.00	3.75	2.25	3.30	4.40
3/11/26 19:32	I think my deskmate is very good to me because we can exchange academic knowledge with each other	happy	cheerful	Excited	1	1	2	3.33	3.50	3.50	3.00	2.90
2/13/26 12:32	I was once complaining about not having publications or much experience with grant writing. A classmate told me that she was 10 years my senior and we were both on the same journey and that I should look at my journey as being more advanced, that I should imagine where I will be when I am her age.	calm	inspired	motivated	2	2	2	3.00	3.25	3.75	2.90	3.60
2/19/26 13:24	I was working on a problem set with classmates and talked about the stress I was feeling due to the course, and everyone quickly empathized with me and talked about how they were also stressed from the course and that we were all struggling together - it was a nice sense of comraderie!	happy	thankful	nostalgic	2	3	2	4.00	3.50	3.00	3.80	4.20
2/9/26 22:42	I will never forget how I felt when my supervisor affirmed and validated how I felt after there was a moment of conflict at work. I had just started out working to collect clinical hours for my career and met with an uncomfortable situation where the procedures I carried out were questioned by the lead therapist in an uncomfortable (to me) confrontational way. The lead therapist went to get my su…	Validated	Relief	Comfort	2	3	2	5.00	3.00	4.25	4.90	4.80
2/9/26 10:52	I'm a student, and a professor I did not know well heard me talk about my struggles in school. This professor reached out to talk to me about how they could help me overcome these struggles. This professor is not in my field, is not at my institution, but someone who just listened and thought they could help or at least find me the help I needed. This professor had no obligation to help me, yet t…	happy	grateful	calm	2	2	2	1.67	3.75	4.25	3.00	4.40
2/26/26 11:00	I've had to share with my advisor many issues with my family that have come up and have impacted my work. He's always been very understanding with reassuring things to say.	thankful	tired	sad	2	2	2	3.33	4.00	2.50	3.70	4.70
2/24/26 11:56	In my thermodynamics class, I wasn't able to finish the first midterm even though i was familiar with that material. I went to the professor to ask him for advice and resources and he offered to allow me to have extra time for the midterm and final. He was very kind and seem genuinely concerned with my progress and education.	happy	calm	grateful	2	2	2	3.33	3.50	4.00	4.00	4.40
2/9/26 15:55	My father was diagnosed with cancer and it was a particularly trying time for me- I have never forgotten an assignment ever in my life, and it was the final day of class and there was a whole presentation due that I had completed blanked on- again, this was a first capital F and I was mortified, embarrassed, and all the months of trying to hold it together and still be a PhD student as I worried …	grateful	humbled	cared for		1	2	2.00	3.50	4.75	3.10	4.00
2/20/26 12:47	My first semester started early 2020 and I was only 16 at the time (after graduating early from high school) so I felt different from my other 20-40 year old peers in the city college I was attending. I talked with my English professor about how I felt ostracized for being a kid in a higher level academic setting. Throughout the first few months where we were in person she really took care of me,…	Overwhelmed	Grateful	Hopeful	4	1	2	2.33	3.25	1.75	2.70	4.70
2/26/26 11:15	My first thought is...it's tough to think of a specific experience. But my next one is, most of my kindness has come from friends in my academic or professional jobs or programs. The next thing that comes to mind are advisors who support me and provide encouragement, and are generally kind, though their role as a mentor doesn't provide a lot of moments for warm fuzzy feelings sometimes. I do reme…	Lonely	Hopeful	Warm	4	1	2	4.00	3.50	4.25	4.10	4.60
2/9/26 20:06	My first year in my Ph.D program I had a professor pull me aside, and insist that I belonged in the program despite struggling with the class she was teaching. I stuck in my mind anytime I started to feel self doubt or imposter syndrome creep in.	Thankful	Supported	Valued	2	2	2	5.00	3.75	2.00	3.20	4.30
2/27/26 20:47	My former advisor texted me after class and told me he was impressed with me during class. In the past I disappointed him and he wasn't sure if I would do well in the course he's teaching now. I used to be not good at discussions, but since my M.S. (I'm now a PhD student) I've grown a little and I guess it showed. I cried a little because I know how much I disappointed him in the past and I was h…	Excited	Nostalgic	Sad	2	3	2	4.33	3.00	2.50	4.50	4.50
2/5/26 21:53	My mentor negotiated a benefits package for me at a new job when speaking to the prospective employer as a reference. She didn‚Äôt have to this and made it so that a move across country and into a new position was as smooth as possible. I felt tremendous gratitude and like my work had meaning to someone other than myself.	Grateful	Thoughtful	Uplifted	2	1	2	4.33	3.50	5.00	3.70	4.20
2/19/26 12:48	My PI was meeting with me to discuss my progress in my research project (a weekly check-in and asked me if I was okay, because I seemed like I wasn't doing well emotionally to her. It almost made me cry to know that she was kind enough and cared about me enough to ask. I wasn't doing well and the gesture meant a lot to me.	love	warmth	gratitude	4	1	2	2.67	3.25	2.50	4.00	4.70
2/20/26 10:19	My research advisor offered to give a talk I was scheduled to give at 5 am because she could tell I was burnt out from school. Without much extra notice she made her own slides and did a much better job of sharing our research than I could have. This was particularly memorable because I felt overwhelmed at that point and like I would never be able to get a break from the amount of work I had.	Relief	Sadness	Fatigue	2	1	2	4.33	3.50	2.50	2.80	4.40
3/9/26 1:37	One experience when someone was kind to me in my academic life was when one of my advisors in my graduate program told me how proud they were of me. It totally caught me off guard and I'm usually extremely humble whenever I receive any sort of praise. She had told me how much she has noticed me grow and embrace myself as a scientist over the short two years. It felt really good to be recognized b…	humbled	proud	grateful	1	2	2	2.33	3.25	4.25	4.30	4.80
2/10/26 9:16	One of the advanced graduate students invited me to a small social gathering for dinner and a game night after a trying year of pandemic-induced isolation and difficulty integrating into my degree program. The gesture was much appreciated and gave me a greater sense of belonging at my university than I had felt to that point, as many of the professors were keeping their distance because of health…	Welcomed	Camaraderie	Cynical, because the act of kindness derived its meaning from the failure by others to act.	3	1	2	1.67	3.25	2.75	2.90	3.60
2/23/26 17:12	One time in undergrad, I met the postdoc of one of my professors while I was talking with him in his office. She introduced herself to me, and overheard that we were talking about applications to graduate school. She offered to meet with me and give advice on graduate school and a career in physics research, which was memorable because of how open she was to helping me despite not knowing anythin…	grateful	inspired	happy	2	3	2	3.33	3.25	4.50	3.30	4.10
2/26/26 10:20	Recently I had a meeting with a professor who shares one aspect of my identity as an Indigenous scientist. My request for a meeting was a bit out of the blue and I was primarily asking for advice. She took time out of her day to go on a walk with me, give me advice on my specific question, and expand that advice to help me generally consider planning out a future career. Through the whole convers…	Supported	Cared for	Strengthened	4	2	2	1.00	3.25	2.25	3.00	4.90
2/6/26 3:28	They gave me a kind reference when someone asked without me knowing	Thankful	Admiration for the person - wanting to emulate them in the future	A bit sad really also, because I‚Äôd love to still be working for them	2	1	2	2.33	2.75	3.00	3.00	4.00
2/8/26 15:35	When I first joined my graduate program, a starting professor was very kind when I admitted I was a bit out of my comfort zone. She made me feel welcomed to the program and validated my feeling.	Relieved	Happy	Suprised	2	2	2	4.67	3.50	3.75	4.10	3.90
2/6/26 13:06	When I lost my mom to cancer, my advisor reached out and made sure to let me know I should take my time and take care of myself while I grieved. We also had semi-regular check ins through email or Zoom that made me feel heard, with patience and grace for my mental health and well being. It felt like a huge relief to have such unconditional kindness and concern during this incredibly tough time in…	Supported	Uplifted	Sad	3	1	2	4.33	3.00	3.50	3.60	4.50
2/5/26 22:01	When I was accepted into a Masters position, my undergraduate professor and mentor told me that she was really proud of me, and was excited I was going into her field. It meant a lot to me that she was invested in my success, and took the time to congratulate me.	Supported	Happy	Proud	2	1	2	4.67	2.75	4.50	4.40	4.40
2/5/26 15:58	When I was applying to graduate programs, I also submitted applications to several fellowships for incoming PhD students. One of these was the NSF GRFP, and I understood from my internet research (and attending a workshop) that they had very specific things they were evaluating applicants on, including "broader impacts." So, I emailed some past winners in my same field, and one of them was a curr…	Happy	Grateful	Proud	2	1	2	5.00	3.75	3.75	3.80	4.70
