# Supplementary material for: The influence of kindness on academics’ identity, well-being and stress
Source: PLoS One. 2024 Oct 22;19(10):e0312269. doi: 10.1371/journal.pone.0312269 (PMC11495609; doi:10.1371/journal.pone.0312269)
Supplement: S2 File — (CSV) [file pone.0312269.s003.csv]

KindGiv_AcceptId	KindGiv_Recognized	KindGiv_Acknowledge	KindGiv_Included	KindGiv_Safe	KindGiv_TreatFair	KindGiv_Autonomous	KindGiv_Understood	KindGiv_BenefitDoubt	KindGiv_Apologized	KindRec_AcceptId	KindRec_Recognized	KindRec_Acknowledge	KindRec_Included	KindRec_Safe	KindRec_TreatFair	KindRec_Autonomous	KindRec_Understood	KindRec_BenefitDoubt	KindRec_Apologized	InstitId1	InstitId2	InstitId3	Stress1	Stress2	Stress3	Stress4	Well-Being	Well-Being	Well-Being	Well-Being	OCCUPATION
4	4	3	4	4	4	4	3	3	3	2	4	3	3	3	4	3	3	3	1	3	4	2	4	3	4	4	4	4	5	2	StudyAca
4	4	4	4	5	4	5	5	4	5	4	4	4	4	4	4	4	4	4	4	3	3	4	3	3	4	4	4	4	4	4	StudyAca
5	5	4	4	5	5	5	5	3	4	5	5	5	5	5	5	5	5	5	5	5	5	5	4	4	5	5	5	5	5	5	StudyAca
4	5	5	3	4	5	4	5	3	3	3	5	4	3	4	5	5	3	3	2	5	4	5	4	4	5	5	5	5	5	4	StudyAca
5	4	5	5	5	5	4	5	5	5	5	5	5	5	5	5	5	5	5	4	5	5	5	4	4	4	4	4	5	5	3	StudyAca
4	4	5	4	4	4	5	4	3	4	3	3	3	3	3	4	4	3	4	3	3	4	3	3	4	4	4	4	4	5	5	StudyAca
3	3	3	4	4	5	3	4	4	4	2	4	4	3	4	5	5	3	4	3	5	5	5	4	5	5	2	5	5	5	4	StudyAca
5	5	4	5	5	4	5	4	4	4	3	5	3	5	5	5	5	4	5	5	4	4	5	3	1	1	3	3	3	3	1	StudyAca
4	4	4	4	4	5	5	4	4	4	3	3	4	4	4	4	4	4	4	4	4	4	4	3	3	4	4	3	4	4	1	StudyAca
5	5	4	5	5	4	5	4	4	5	3	5	5	4	5	5	5	3	3	4	3	3	4	3	2	4	5	5	5	4	4	StudyAca
5	4	5	4	5	4	5	5	4	5	4	3	4	4	4	4	4	4	3	3	5	5	5	3	3	4	3	4	3	4	5	StudyAca
5	4	5	4	5	5	5	4	4	4	4	4	5	4	5	5	5	5	4	4	4	4	4	3	3	4	4	4	4	4	4	StudyAca
5	4	4	4	5	5	5	5	3	4	3	3	3	3	4	4	4	3	4	2	3	3	3	2	2	3	4	2	2	3	2	StudyAca
4	5	4	3	4	4	5	4	3	3	5	3	5	4	3	4	4	4	4	5	4	5	5	3	2	3	4	4	4	4	3	StudyAca
5	5	5	5	5	5	5	5	4	4	4	5	4	5	5	4	4	4	4	4	2	3	2	4	3	4	4	4	4	5	4	StudyAca
5	5	4	5	5	5	5	4	4	5	4	4	4	3	3	4	4	4	3	4	3	3	4	2	2	4	4	3	3	3	1	StudyAca
3	3	4	3	3	4	4	4	3	3	3	3	4	3	4	4	4	4	4	3	5	5	5	4	4	5	5	5	5	5	5	StudyAca
4	4	4	5	5	5	4	4	3	5	3	4	3	3	3	3	3	4	5	1	5	5	5	2	1	4	2	2	1	4	1	StudyAca
5	5	5	5	5	5	5	5	5	5	4	4	5	5	5	5	5	4	5	5	4	4	4	3	3	4	3	3	4	4	2	StudyAca
4	5	5	5	5	5	5	5	5	5	3	3	3	3	3	3	3	3	3	3	1	1	1	2	3	3	3	1	3	3	2	StudyAca
4	3	-999	4	4	5	5	3	4	4	-999	-999	-999	-999	-999	-999	-999	4	-999	-999	3	3	3	3	3	3	3	3	3	3	3	StudyAca
5	3	5	4	5	4	4	4	5	5	3	3	4	2	3	4	4	3	2	2	3	1	1	2	1	3	3	4	4	5	4	StudyAca
4	3	5	5	5	4	3	5	4	5	5	5	5	5	5	5	5	5	4	3	4	4	4	4	5	4	4	5	4	5	2	StudyAca
-999	4	4	-999	5	5	-999	-999	-999	5	4	-999	3	4	-999	4	-999	-999	-999	3	3	3	3	3	3	3	3	2	4	3	4	StudyAca
5	5	5	5	5	4	4	5	4	5	2	2	3	3	3	3	3	3	3	2	2	3	2	2	2	3	2	2	1	3	1	StudyAca
5	4	4	5	4	5	4	4	4	5	5	5	5	5	5	5	5	5	5	5	5	5	5	4	4	4	4	4	5	4	4	StudyAca
4	4	4	4	4	5	5	3	4	4	4	4	4	4	4	4	3	4	4	3	2	2	2	4	3	5	4	2	3	4	3	StudyAca
3	3	2	4	2	3	3	2	3	4	3	3	4	3	3	3	2	3	3	3	3	4	3	3	2	3	4	3	4	3	4	StudyAca
5	4	5	4	5	5	5	4	4	5	4	4	3	4	4	4	5	4	4	4	5	5	5	3	3	4	4	2	4	4	2	StudyAca
4	4	4	4	4	4	4	4	4	4	3	3	3	3	3	3	3	3	3	3	2	3	2	4	2	3	2	3	4	3	2	StudyAca
5	5	5	5	5	5	4	4	4	5	4	4	4	4	4	4	4	4	4	4	3	2	3	2	3	3	3	2	2	4	2	StudyAca
5	4	5	5	5	5	4	4	5	5	4	4	4	4	4	4	4	4	3	3	5	5	5	3	3	5	4	4	4	4	3	StudyAca
5	4	4	5	5	4	5	4	4	4	3	3	3	3	3	3	3	2	2	3	4	4	5	1	1	1	3	3	2	3	2	StudyAca
5	5	4	5	5	5	4	5	4	4	4	4	4	4	5	4	4	4	4	4	4	4	4	3	2	4	3	4	4	4	5	StudyAca
5	5	5	5	4	4	3	5	4	4	4	5	4	5	4	5	5	4	5	3	3	4	3	3	3	4	4	4	4	5	5	StudyAca
4	4	4	4	5	4	3	4	3	5	3	3	3	3	3	4	3	3	3	3	2	2	2	3	3	5	3	5	5	5	4	StudyAca
4	4	5	4	5	5	5	5	4	4	4	3	3	3	4	4	4	3	4	4	4	4	5	3	3	3	3	4	2	4	4	StudyAca
4	4	4	4	4	4	4	4	5	5	3	4	3	4	4	3	4	4	4	4	4	5	4	3	3	5	3	5	5	5	5	StudyAca
5	5	4	3	5	4	3	3	4	4	3	3	4	5	4	4	5	2	3	3	5	5	5	1	1	2	3	2	2	3	5	StudyAca
4	3	3	4	4	4	3	5	2	4	2	3	3	3	3	3	4	3	3	2	1	3	1	3	4	5	3	1	3	4	3	StudyAca
5	5	4	4	5	4	4	5	4	4	5	4	4	5	5	5	4	4	4	4	4	5	5	5	5	5	4	4	5	5	4	StudyAca
4	4	4	4	4	4	4	4	4	3	2	3	4	3	4	3	3	3	3	3	4	5	5	2	3	4	4	4	4	4	4	WorkAcad
-999	3	4	3	3	4	4	4	4	3	4	3	4	3	4	3	3	4	3	2	3	3	3	3	2	3	3	2	2	2	4	WorkAcad
5	4	4	4	5	5	5	4	4	-999	3	4	3	4	3	3	4	3	3	2	4	5	4	4	4	4	4	3	4	5	4	WorkAcad
5	4	5	5	5	5	5	5	4	5	3	3	3	3	3	3	3	3	3	2	3	3	5	3	3	4	3	4	2	4	4	WorkAcad
4	4	4	4	4	4	4	5	4	4	4	3	3	3	3	3	3	3	3	3	3	2	4	4	3	4	4	4	4	4	4	WorkAcad
5	5	4	4	5	4	5	4	4	4	5	5	5	5	5	5	5	5	5	5	3	5	3	2	3	4	3	4	5	4	2	WorkAcad
4	4	4	3	4	4	4	4	4	4	4	4	4	4	4	4	4	4	3	4	3	5	4	3	4	4	3	3	5	5	4	WorkAcad
4	4	4	3	4	4	4	4	3	4	3	3	3	3	3	3	3	3	3	3	5	4	5	3	4	4	4	4	4	4	3	WorkAcad
4	5	4	4	4	4	3	3	4	4	1	3	1	2	3	4	3	2	2	2	2	3	3	4	4	4	3	2	3	2	3	WorkAcad
5	5	5	5	4	5	5	5	4	5	4	4	4	4	5	4	3	3	3	3	5	5	5	1	3	5	5	5	5	5	5	WorkAcad
4	4	4	4	4	4	5	5	4	4	4	3	4	4	4	4	4	4	4	4	5	4	4	3	3	4	3	4	4	4	2	WorkAcad
5	4	4	5	5	4	5	4	4	5	3	3	3	4	4	3	4	3	3	3	5	5	5	3	4	5	3	4	4	5	3	WorkAcad
5	5	5	5	5	4	5	5	4	5	4	4	4	5	5	4	4	5	4	4	4	3	4	4	4	4	4	3	3	4	2	WorkAcad
4	3	4	5	5	4	4	4	4	5	4	3	4	4	5	4	4	4	4	-999	5	5	5	3	3	4	4	4	4	4	2	WorkAcad
4	4	3	3	4	5	5	3	3	4	5	3	3	3	4	5	3	3	3	2	3	5	5	3	3	3	5	4	4	4	2	WorkAcad
3	3	3	3	3	4	3	3	3	3	3	3	4	4	3	4	4	3	3	2	2	3	3	2	4	4	4	3	4	4	2	WorkAcad
5	4	5	4	5	4	4	3	3	4	2	3	3	3	3	3	3	3	3	3	2	2	1	3	3	2	2	2	4	2	2	WorkAcad
5	5	4	5	5	5	4	5	5	5	3	4	3	-999	3	3	3	3	3	-999	3	4	4	1	1	5	3	2	2	2	2	WorkAcad
5	5	5	5	5	5	5	5	5	5	4	4	4	4	3	4	4	3	3	3	5	5	5	2	4	4	4	5	5	5	5	WorkAcad
2	2	2	5	2	2	5	2	3	3	5	5	5	5	5	5	5	5	5	5	5	5	2	5	5	5	5	5	5	5	5	WorkAcad
5	4	4	4	5	5	4	3	4	4	4	4	4	4	4	4	4	4	4	3	5	5	5	4	3	5	4	3	4	4	4	WorkAcad
4	4	4	4	3	4	4	4	3	5	4	4	4	4	4	4	4	4	4	4	5	5	4	3	2	3	3	3	4	4	2	WorkAcad
5	4	4	3	5	4	4	5	3	3	3	4	3	4	4	4	4	4	4	4	5	5	5	3	4	4	3	3	3	4	4	WorkAcad
5	3	3	5	3	4	3	5	4	4	2	4	2	4	3	3	3	4	3	3	1	2	1	2	1	2	2	1	4	2	4	WorkAcad
5	4	5	5	5	5	5	5	5	5	4	3	4	4	3	3	4	3	3	4	5	5	5	3	3	4	3	4	4	4	4	WorkAcad
4	5	4	4	4	3	3	3	3	3	3	4	3	5	3	4	3	4	3	3	5	5	5	3	2	3	4	5	4	4	2	WorkAcad
4	4	4	4	4	5	5	4	4	5	4	4	4	5	5	5	5	4	4	5	4	4	4	4	4	5	5	4	4	4	3	WorkAcad
4	5	5	4	5	4	4	4	3	5	4	4	4	4	5	4	5	4	5	3	3	4	4	3	3	3	3	4	5	5	4	WorkAcad
3	4	4	4	4	4	4	3	3	3	3	3	4	3	3	4	4	4	4	2	4	3	4	3	4	3	3	4	4	4	4	WorkAcad
3	3	5	3	3	4	5	4	4	3	3	3	3	3	3	3	2	3	3	2	3	4	3	3	4	4	3	4	4	4	3	WorkAcad
4	4	4	4	4	4	4	4	4	4	3	3	3	3	3	3	3	3	3	3	2	3	2	2	2	4	3	4	4	4	3	WorkAcad
5	5	5	5	4	4	5	5	3	5	2	3	3	4	3	2	3	4	3	1	2	2	5	3	4	5	2	2	4	3	1	WorkAcad
3	4	4	3	4	4	4	4	4	4	3	3	3	3	4	4	3	3	3	3	3	3	3	3	2	3	3	4	4	4	4	WorkAcad
4	4	4	3	3	4	4	4	3	4	3	5	4	4	4	4	4	3	3	3	4	4	4	3	3	5	5	5	5	5	4	WorkAcad
4	4	4	4	4	5	3	4	4	5	4	4	4	4	4	4	4	3	4	3	5	4	5	5	4	4	5	4	4	5	4	WorkAcad
5	4	5	5	5	4	4	4	4	5	3	3	4	5	4	4	4	3	4	3	4	5	5	3	3	4	4	4	5	5	5	WorkAcad
3	3	3	4	4	4	4	3	3	5	3	3	3	3	3	3	4	3	3	2	3	4	3	3	3	4	4	4	4	4	3	WorkAcad
4	4	4	5	5	4	4	4	4	4	4	3	4	4	4	4	4	4	3	4	5	5	5	4	3	3	3	4	4	4	4	WorkAcad
5	4	5	5	5	5	5	4	4	5	4	4	3	4	3	3	3	4	3	3	1	1	1	4	4	4	3	5	4	5	5	WorkAcad
4	4	5	4	4	4	3	5	4	5	3	3	2	3	3	3	3	2	3	1	3	3	3	3	3	3	4	3	4	4	3	WorkAcad
5	5	4	5	5	5	5	5	5	4	3	3	3	3	3	3	3	3	3	3	3	4	5	2	2	3	3	3	3	3	3	WorkAcad
4	4	4	4	4	3	4	5	3	4	3	4	3	4	4	3	4	3	3	3	5	4	5	3	3	5	4	4	4	5	4	WorkAcad
5	5	4	5	4	5	4	4	4	5	5	5	4	3	5	5	4	4	4	4	5	5	5	4	3	5	5	4	4	4	2	WorkAcad
3	4	4	4	3	4	4	3	3	3	4	3	3	4	3	4	3	4	3	3	4	3	5	3	4	4	3	4	4	4	3	WorkAcad
4	4	4	3	5	4	4	4	3	5	3	4	4	4	4	4	3	3	4	3	5	4	4	3	3	3	3	4	3	4	5	WorkAcad
4	4	4	4	4	5	4	4	4	4	4	4	4	4	4	4	4	4	4	4	3	4	4	2	2	4	3	1	1	2	1	WorkAcad
4	4	4	5	5	4	3	4	4	4	3	3	3	4	4	3	3	3	3	3	5	5	5	3	2	5	3	4	5	4	3	WorkAcad
4	4	5	4	4	4	4	5	3	4	3	3	3	3	3	4	3	4	4	3	3	4	3	3	3	5	3	4	4	5	1	WorkAcad
4	5	4	5	4	5	5	4	5	3	3	4	3	4	3	5	4	3	4	3	2	3	3	3	4	3	4	5	4	4	4	WorkAcad
4	4	5	5	5	5	5	5	5	5	5	4	5	5	4	5	4	4	4	3	5	5	5	3	4	4	4	4	4	4	2	WorkAcad
4	4	4	4	4	4	4	3	4	4	2	1	2	1	2	2	2	1	2	1	2	2	3	2	2	3	3	2	2	2	2	WorkAcad
4	4	3	4	3	4	4	4	3	4	3	3	4	3	4	3	3	3	3	3	5	4	5	3	4	3	3	2	3	2	2	WorkAcad
4	4	4	5	3	3	3	4	3	4	4	3	3	4	4	3	3	3	3	2	2	3	2	4	4	5	3	-999	-999	-999	-999	WorkAcad
5	4	4	4	5	5	4	5	4	4	3	4	4	4	4	4	4	4	4	4	-999	-999	-999	-999	-999	-999	-999	-999	-999	-999	-999	WorkAcad
5	5	5	5	4	4	5	5	4	5	2	3	3	3	3	3	3	2	3	2	1	3	1	1	1	3	3	3	3	3	4	WorkAcad
5	5	5	4	5	5	5	4	4	5	3	5	5	5	5	5	5	5	5	4	4	5	5	3	4	4	3	-999	-999	-999	-999	WorkAcad
5	4	5	4	4	5	5	4	4	5	4	4	5	4	4	4	4	4	4	4	5	4	4	4	4	5	4	4	5	4	4	WorkAcad
4	4	4	4	4	4	4	4	4	4	3	4	4	4	3	4	4	4	4	4	5	4	5	3	3	3	4	4	4	4	3	WorkAcad
4	4	4	4	5	4	4	4	4	4	4	4	4	4	4	4	4	4	4	4	4	4	5	3	4	4	3	4	3	4	2	WorkAcad
5	5	5	5	5	5	5	5	4	5	5	4	5	5	4	4	4	4	4	4	5	5	5	4	3	5	4	4	4	4	3	WorkAcad
4	4	3	5	3	5	5	4	4	5	5	3	3	4	3	3	3	3	2	4	5	5	5	4	4	4	4	5	5	4	3	WorkAcad
3	4	4	4	4	4	4	4	4	4	4	4	3	4	4	4	4	3	3	3	4	5	5	3	4	4	5	5	5	5	2	WorkAcad
3	4	3	3	4	4	4	3	3	4	3	2	3	3	3	3	3	3	3	2	4	4	4	3	3	4	3	3	4	3	3	WorkAcad
4	5	4	5	5	4	5	4	3	5	2	3	2	3	3	3	3	3	3	3	1	3	2	2	4	3	2	4	5	4	2	WorkAcad
4	3	5	4	3	4	4	5	3	4	3	3	3	3	4	3	3	3	4	3	3	3	3	3	4	3	3	4	4	4	3	WorkAcad
5	5	5	5	5	5	4	4	4	5	4	3	4	3	3	3	3	3	3	2	1	2	2	4	2	3	3	3	3	2	2	WorkAcad
4	4	5	4	4	5	5	5	5	5	3	5	4	3	4	5	4	4	3	4	4	4	5	4	4	3	3	2	5	5	3	WorkAcad
5	5	5	4	5	5	5	4	5	5	5	4	3	5	4	3	4	4	4	3	1	4	2	5	3	5	4	5	5	5	5	WorkAcad
4	5	5	4	5	5	5	5	4	5	3	3	4	4	4	4	4	4	3	3	3	4	4	3	5	5	3	4	4	4	2	WorkAcad
5	5	5	5	5	5	5	4	4	4	3	2	2	4	3	3	4	3	3	2	4	4	4	1	1	2	2	4	4	5	3	WorkAcad
4	5	5	4	4	5	5	4	3	5	1	2	2	2	3	3	3	3	2	1	3	3	3	3	3	2	3	4	3	4	2	WorkAcad
5	4	4	5	5	5	5	4	4	4	4	4	4	4	4	5	4	3	4	4	1	1	1	2	5	5	4	4	3	4	2	WorkAcad
4	4	4	4	5	4	3	4	3	4	4	4	4	4	4	4	4	4	4	4	4	4	5	3	1	4	4	4	5	4	4	WorkAcad
4	4	4	5	4	4	5	5	4	5	4	4	4	4	5	4	5	5	5	1	5	3	5	3	4	4	3	3	4	4	3	WorkAcad
4	4	5	4	5	4	5	4	4	5	4	4	4	4	4	4	4	4	4	3	4	4	4	3	3	3	3	4	4	4	2	WorkAcad
5	4	5	5	5	5	4	4	4	5	5	4	4	3	3	3	4	4	4	4	4	3	4	3	4	4	3	3	3	3	3	WorkAcad
5	5	5	5	5	5	5	5	4	5	3	3	3	3	2	3	4	3	4	2	2	3	2	3	2	4	3	4	5	4	3	WorkAcad
3	3	4	4	5	4	3	3	4	4	4	3	3	3	4	3	4	3	3	3	5	5	5	3	3	4	4	4	4	4	3	WorkAcad
3	4	3	3	3	3	4	3	4	3	2	3	3	3	3	3	3	3	3	2	3	3	4	3	4	4	3	2	3	4	2	WorkAcad
4	4	4	3	4	4	4	4	4	3	3	4	4	4	4	4	4	4	4	4	3	4	3	3	3	4	4	4	5	4	2	WorkAcad
3	4	4	3	4	4	3	4	4	4	3	2	3	4	2	3	3	1	4	1	2	1	4	5	5	4	4	2	2	3	1	WorkAcad
4	3	3	4	4	4	3	5	4	4	3	3	4	4	4	3	4	3	4	3	5	4	5	3	3	3	3	3	4	4	2	WorkAcad
3	3	4	3	3	4	4	3	4	4	3	3	3	3	3	4	3	2	3	2	4	3	5	2	2	4	2	3	3	2	2	WorkAcad
3	4	4	4	4	4	4	4	4	3	3	4	3	3	4	4	4	3	3	3	5	5	5	3	3	3	4	4	4	4	4	WorkAcad
3	5	4	4	3	3	4	4	3	4	5	4	3	4	4	4	3	4	3	2	5	5	5	4	4	4	4	5	5	5	5	WorkAcad
4	4	4	4	4	4	4	4	3	4	4	2	3	3	3	3	3	3	3	3	4	4	4	3	3	4	4	4	4	4	4	WorkAcad
5	4	5	5	5	5	3	4	3	4	4	4	3	4	3	3	4	4	4	2	3	4	4	4	4	4	2	5	4	5	5	WorkAcad
5	5	5	4	5	5	5	5	4	4	5	5	4	5	5	5	5	5	5	4	4	5	5	3	3	3	4	4	4	4	2	WorkAcad
-999	-999	-999	-999	-999	-999	-999	-999	-999	-999	-999	-999	-999	-999	-999	-999	-999	-999	-999	-999	5	4	5	3	4	4	4	4	5	5	5	WorkAcad
4	4	3	4	4	4	4	3	3	2	5	5	4	5	5	4	3	4	4	3	5	4	5	4	5	4	5	4	5	5	5	WorkAcad
4	4	4	4	4	4	4	4	3	4	3	3	2	2	3	3	2	2	1	1	2	3	2	4	3	4	3	4	4	4	4	WorkAcad
4	3	4	4	4	4	3	4	4	5	4	3	3	4	3	4	4	3	4	3	3	4	4	2	2	3	3	3	2	4	2	WorkAcad
3	3	4	4	4	4	4	3	3	4	3	3	3	4	4	3	3	3	3	3	4	4	5	3	3	3	3	4	3	4	4	WorkAcad
3	4	4	5	4	5	4	5	4	4	4	3	4	3	5	4	4	3	4	4	5	5	5	3	4	4	4	4	4	4	4	WorkAcad
3	4	4	4	4	4	4	4	3	4	3	3	3	3	3	4	3	3	3	2	3	3	4	3	3	4	3	4	4	4	2	WorkAcad
3	3	3	3	4	4	3	3	4	3	3	3	3	3	4	3	3	4	4	3	4	4	4	3	1	4	3	4	4	4	2	WorkAcad
5	4	4	5	5	4	5	4	3	-999	1	2	1	3	3	3	3	3	-999	1	1	1	1	4	5	4	2	2	3	3	2	WorkAcad
5	5	4	3	5	5	3	4	4	4	5	4	3	4	4	5	4	3	4	3	4	5	4	3	3	4	4	4	4	4	2	WorkAcad
4	4	4	5	5	5	4	3	5	5	4	4	4	5	5	5	4	4	4	4	4	4	4	4	4	4	4	4	4	5	5	WorkAcad
3	3	4	4	4	4	4	3	4	4	3	3	3	4	3	4	3	3	-999	4	2	2	3	3	3	5	3	4	5	3	2	WorkAcad
5	4	4	3	5	5	5	3	4	4	3	4	4	3	4	4	4	4	4	3	3	3	3	3	2	3	4	3	4	4	2	WorkAcad
5	5	5	4	4	4	5	4	4	4	3	3	3	4	4	4	3	3	3	2	4	4	4	4	2	5	4	2	2	2	2	WorkAcad
5	4	5	5	4	5	5	5	5	4	4	3	3	4	4	4	5	4	4	2	4	4	5	3	4	5	4	4	4	4	4	WorkAcad
3	3	4	4	4	4	3	3	3	3	3	4	4	4	4	5	4	4	4	3	5	5	5	4	4	5	4	5	5	5	3	WorkAcad
4	4	4	5	4	4	4	5	4	3	3	3	3	3	3	3	3	3	3	3	3	3	4	3	3	3	3	3	4	3	2	WorkAcad
4	4	4	3	3	4	4	3	3	4	3	3	3	3	3	3	3	3	3	3	3	3	3	3	3	4	3	3	4	3	3	WorkAcad
4	3	4	4	4	4	4	4	3	4	3	3	3	3	3	3	3	3	2	2	3	4	3	2	2	3	3	4	4	3	4	WorkAcad
4	3	4	4	4	4	4	4	3	4	2	3	3	3	3	3	3	3	3	2	1	3	1	4	3	4	3	3	3	4	4	WorkAcad
5	5	4	5	4	5	5	5	4	5	3	3	4	4	3	4	4	4	4	3	4	4	5	4	3	4	4	4	4	4	4	WorkAcad
4	4	4	4	4	4	4	4	4	3	4	3	4	4	4	4	4	3	4	4	5	4	5	3	4	4	3	4	4	4	4	WorkAcad
4	4	5	5	5	4	5	4	4	5	5	4	4	5	4	5	5	5	3	5	4	4	4	4	3	5	4	4	3	5	2	WorkAcad
4	4	3	3	3	4	5	3	5	5	4	4	4	4	5	4	5	3	5	-999	4	5	5	2	4	3	3	4	4	4	4	WorkAcad
3	4	4	3	2	2	4	4	2	4	3	3	2	3	4	2	3	3	3	2	2	3	2	3	3	3	2	4	5	4	4	WorkAcad
4	4	4	4	4	4	4	4	3	5	4	3	3	3	3	3	3	3	3	3	3	3	4	3	1	5	3	5	5	5	5	WorkAcad
4	4	5	4	5	4	4	4	4	4	4	5	4	4	3	4	5	4	4	3	3	3	4	3	3	4	3	4	4	4	4	WorkAcad
4	3	4	4	3	4	3	3	3	4	3	3	3	3	3	3	3	3	3	2	2	2	3	2	3	3	4	4	5	4	4	WorkAcad
5	5	5	5	4	5	5	4	4	5	4	4	5	5	4	5	5	5	4	4	3	5	3	2	3	5	3	4	4	4	5	WorkAcad
4	4	4	4	4	4	4	4	4	4	3	3	3	3	3	3	3	3	3	2	4	4	5	3	4	4	4	4	4	4	4	WorkAcad
5	5	5	5	5	5	5	5	5	5	3	3	3	3	3	3	3	3	3	2	3	3	3	2	2	2	3	3	3	4	3	WorkAcad
4	4	4	4	4	4	4	4	4	5	4	4	4	4	4	4	4	3	4	4	4	4	4	3	2	3	4	3	3	4	3	WorkAcad
3	3	3	3	3	4	4	4	4	3	2	3	3	3	3	4	3	3	4	2	4	5	5	2	2	3	3	2	3	4	2	WorkAcad
4	4	4	5	5	4	4	4	3	1	3	3	3	3	4	4	4	3	4	3	2	3	2	2	2	2	2	2	3	3	2	WorkAcad
4	4	5	4	4	5	5	5	4	5	3	3	4	3	3	4	4	4	4	3	4	4	4	2	2	4	3	4	3	4	2	WorkAcad
4	4	4	4	4	4	4	4	4	4	2	3	3	3	3	3	3	3	4	2	4	5	4	4	3	4	4	3	4	4	3	WorkAcad
4	4	5	4	5	4	5	4	4	5	4	5	5	5	5	4	4	5	4	4	4	5	4	4	4	5	4	4	5	5	4	WorkAcad
5	3	4	5	5	5	5	4	4	4	4	4	4	4	3	4	4	3	4	3	3	4	3	3	4	5	4	4	5	4	2	WorkAcad
4	4	4	4	4	4	4	4	4	4	4	4	4	4	4	4	4	4	4	3	5	5	5	5	5	5	5	4	4	4	4	WorkAcad
4	4	4	4	4	4	5	4	4	4	4	5	5	5	4	4	5	4	4	5	4	4	4	4	3	5	5	5	5	5	5	WorkAcad
5	4	5	4	5	5	5	5	4	4	3	4	3	4	4	4	4	3	3	3	4	4	4	4	3	4	4	4	4	4	4	WorkAcad
3	3	4	3	3	4	3	2	4	3	2	2	3	2	3	4	4	3	3	3	1	2	1	4	5	4	3	4	5	5	2	WorkAcad
5	4	5	4	5	4	4	4	4	4	4	4	4	5	4	4	4	4	4	4	2	4	3	3	3	5	5	4	5	5	4	WorkAcad
5	5	4	4	5	4	4	4	3	5	4	5	5	4	5	4	5	5	4	-999	5	4	4	3	3	2	4	4	5	5	5	WorkAcad
4	3	3	3	3	4	4	3	3	3	3	3	3	4	3	4	3	3	4	3	4	5	4	3	3	5	3	3	3	4	3	WorkAcad
4	4	4	3	4	4	4	5	3	3	1	3	3	3	3	3	3	2	3	1	3	3	3	4	4	5	4	5	4	5	4	WorkAcad
3	4	5	3	3	5	4	4	4	4	4	4	4	4	3	4	4	3	5	4	5	4	5	2	3	4	4	3	4	4	3	WorkAcad
5	5	4	5	5	5	5	5	-999	5	2	3	3	4	4	3	4	4	-999	2	5	4	4	3	3	3	2	4	3	4	4	WorkAcad
4	4	4	4	4	5	4	4	4	4	3	3	4	4	4	4	4	4	4	3	3	3	3	3	3	5	2	4	5	5	5	WorkAcad
4	3	5	4	4	4	5	5	4	5	3	2	4	3	3	4	4	3	2	3	5	5	5	4	2	2	3	4	4	4	3	WorkAcad
3	5	4	4	4	3	3	4	4	4	3	4	4	4	4	4	4	4	4	3	4	4	5	3	3	4	5	4	4	4	2	WorkAcad
3	4	5	5	5	4	4	5	4	5	3	3	4	3	4	4	5	3	5	4	5	5	5	5	4	5	4	4	4	4	4	WorkAcad
5	5	5	5	5	5	5	4	5	5	3	3	4	3	4	3	4	3	4	2	3	2	3	5	4	5	2	4	4	4	4	WorkAcad
